# Supplementary material for: Design, Synthesis, and Anticancer Activity of Novel 3,6-Diunsaturated 2,5-Diketopiperazines
Source: Mar Drugs. 2023 May 26;21(6):325. doi: 10.3390/md21060325 (PMC10301345; doi:10.3390/md21060325)
Supplement: Supplementary file 1 [file marinedrugs-21-00325-s001.zip]

Archive with 1 entries (1 files):
- marinedrugs-2391444-supplementary.pdf
